# Supplementary material for: The Carnitine Palmitoyltransferase 1A Inhibitor Teglicar Shows Promising Antitumour Activity against Canine Mammary Cancer Cells by Inducing Apoptosis
Source: Pharmaceuticals (Basel). 2023 Jul 10;16(7):987. doi: 10.3390/ph16070987 (PMC10383333; doi:10.3390/ph16070987)
Supplement: Supplementary file 1 [file pharmaceuticals-16-00987-s001.zip]

Archive with 1 entries (1 files):
- pharmaceuticals-2410280-supplementary.pdf
